# Supplementary material for: Effectiveness of Exercise Therapy for Postpartum Urinary Incontinence—Systematic Review
Source: J Clin Med. 2026 Jan 19;15(2):810. doi: 10.3390/jcm15020810 (PMC12842356; doi:10.3390/jcm15020810)
Supplement: Supplementary file 1 [file jcm-15-00810-s001.zip]

Archive with 1 entries (1 files):
- jcm-4050441-PRISMA_2020_checklist ACTUALIZADO.pdf
